# Supplementary material for: Amphiregulin Upregulation in Visfatin-Stimulated Colorectal Cancer Cells Reduces Sensitivity to 5-Fluororacil Cytotoxicity
Source: Biology (Basel). 2024 Oct 14;13(10):821. doi: 10.3390/biology13100821 (PMC11505234; doi:10.3390/biology13100821)
Supplement: Supplementary file 1 [file biology-13-00821-s001.zip]

Archive with 1 entries (1 files):
- biology-3224481-supplementary.pdf
